# Supplementary material for: Processes underlying complex patterns of song trait evolution in a Setophaga hybrid zone
Source: Ecol Evol. 2021 May 1;11(12):7264–77. doi: 10.1002/ece3.7559 (PMC8216987; doi:10.1002/ece3.7559)
Supplement: Supplementary file 2 — Appendix S2 [file ECE3-11-7264-s001.csv]

Database	filenum	Genus	Species	Common1	Common2
ML	50594	Setophaga	occidentalis	Hermit	Warbler
ML	50338	Setophaga	occidentalis	Hermit	Warbler
ML	44946	Setophaga	occidentalis	Hermit	Warbler
ML	44943	Setophaga	occidentalis	Hermit	Warbler
ML	44941	Setophaga	occidentalis	Hermit	Warbler
ML	40644	Setophaga	occidentalis	Hermit	Warbler
ML	22827	Setophaga	occidentalis	Hermit	Warbler
ML	181502	Setophaga	occidentalis	Hermit	Warbler
ML	166695	Setophaga	occidentalis	Hermit	Warbler
ML	164456	Setophaga	occidentalis	Hermit	Warbler
ML	110934	Setophaga	occidentalis	Hermit	Warbler
ML	96376	Setophaga	occidentalis	Hermit	Warbler
ML	50702	Setophaga	occidentalis	Hermit	Warbler
ML	50590	Setophaga	occidentalis	Hermit	Warbler
ML	48889	Setophaga	occidentalis	Hermit	Warbler
ML	44907	Setophaga	occidentalis	Hermit	Warbler
ML	40645	Setophaga	occidentalis	Hermit	Warbler
ML	39881	Setophaga	occidentalis	Hermit	Warbler
ML	9750	Setophaga	occidentalis	Hermit	Warbler
ML	9749	Setophaga	occidentalis	Hermit	Warbler
ML	192452	Setophaga	occidentalis	Hermit	Warbler
ML	186505	Setophaga	occidentalis	Hermit	Warbler
ML	179952	Setophaga	occidentalis	Hermit	Warbler
ML	179340	Setophaga	occidentalis	Hermit	Warbler
ML	164438	Setophaga	occidentalis	Hermit	Warbler
ML	164437	Setophaga	occidentalis	Hermit	Warbler
ML	68968	Setophaga	occidentalis	Hermit	Warbler
ML	68967	Setophaga	occidentalis	Hermit	Warbler
ML	9751	Setophaga	occidentalis	Hermit	Warbler
ML	107611	Setophaga	occidentalis	Hermit	Warbler
ML	107522	Setophaga	occidentalis	Hermit	Warbler
ML	107035	Setophaga	occidentalis	Hermit	Warbler
ML	99308	Setophaga	occidentalis	Hermit	Warbler
ML	63091	Setophaga	occidentalis	Hermit	Warbler
ML	144017	Setophaga	occidentalis	Hermit	Warbler
ML	125383	Setophaga	occidentalis	Hermit	Warbler
ML	111150	Setophaga	occidentalis	Hermit	Warbler
ML	111146	Setophaga	occidentalis	Hermit	Warbler
ML	111140	Setophaga	occidentalis	Hermit	Warbler
ML	50736	Setophaga	occidentalis	Hermit	Warbler
ML	50333	Setophaga	occidentalis	Hermit	Warbler
ML	50332	Setophaga	occidentalis	Hermit	Warbler
ML	50330	Setophaga	occidentalis	Hermit	Warbler
ML	44909	Setophaga	occidentalis	Hermit	Warbler
ML	188496	Setophaga	occidentalis	Hermit	Warbler
ML	187091	Setophaga	occidentalis	Hermit	Warbler
ML	181504	Setophaga	occidentalis	Hermit	Warbler
ML	180045	Setophaga	occidentalis	Hermit	Warbler
ML	119427	Setophaga	occidentalis	Hermit	Warbler
ML	111145	Setophaga	occidentalis	Hermit	Warbler
ML	111092	Setophaga	occidentalis	Hermit	Warbler
ML	96377	Setophaga	occidentalis	Hermit	Warbler
ML	96375	Setophaga	occidentalis	Hermit	Warbler
ML	68966	Setophaga	occidentalis	Hermit	Warbler
ML	50314	Setophaga	townsendi	Townsend's	Warbler
ML	47707	Setophaga	townsendi	Townsend's	Warbler
ML	195218	Setophaga	townsendi	Townsend's	Warbler
ML	136451	Setophaga	townsendi	Townsend's	Warbler
ML	130942	Setophaga	townsendi	Townsend's	Warbler
ML	111134	Setophaga	townsendi	Townsend's	Warbler
ML	62230	Setophaga	townsendi	Townsend's	Warbler
ML	62229	Setophaga	townsendi	Townsend's	Warbler
ML	62228	Setophaga	townsendi	Townsend's	Warbler
ML	56886	Setophaga	townsendi	Townsend's	Warbler
ML	51239	Setophaga	townsendi	Townsend's	Warbler
ML	51237	Setophaga	townsendi	Townsend's	Warbler
ML	51226	Setophaga	townsendi	Townsend's	Warbler
ML	50315	Setophaga	townsendi	Townsend's	Warbler
ML	50312	Setophaga	townsendi	Townsend's	Warbler
ML	47702	Setophaga	townsendi	Townsend's	Warbler
ML	10029	Setophaga	townsendi	Townsend's	Warbler
ML	10028	Setophaga	townsendi	Townsend's	Warbler
ML	10027	Setophaga	townsendi	Townsend's	Warbler
ML	195071	Setophaga	townsendi	Townsend's	Warbler
ML	193537	Setophaga	townsendi	Townsend's	Warbler
ML	192466	Setophaga	townsendi	Townsend's	Warbler
ML	177593	Setophaga	townsendi	Townsend's	Warbler
ML	174102	Setophaga	townsendi	Townsend's	Warbler
ML	130940	Setophaga	townsendi	Townsend's	Warbler
ML	50326	Setophaga	townsendi	Townsend's	Warbler
ML	50325	Setophaga	townsendi	Townsend's	Warbler
ML	47704	Setophaga	townsendi	Townsend's	Warbler
ML	22965	Setophaga	townsendi	Townsend's	Warbler
ML	10030	Setophaga	townsendi	Townsend's	Warbler
ML	195075	Setophaga	townsendi	Townsend's	Warbler
ML	193564	Setophaga	townsendi	Townsend's	Warbler
ML	191306	Setophaga	townsendi	Townsend's	Warbler
ML	174372	Setophaga	townsendi	Townsend's	Warbler
ML	174358	Setophaga	townsendi	Townsend's	Warbler
ML	174321	Setophaga	townsendi	Townsend's	Warbler
ML	174221	Setophaga	townsendi	Townsend's	Warbler
ML	174192	Setophaga	townsendi	Townsend's	Warbler
ML	174183	Setophaga	townsendi	Townsend's	Warbler
ML	77033	Setophaga	townsendi	Townsend's	Warbler
ML	62227	Setophaga	townsendi	Townsend's	Warbler
ML	10031	Setophaga	townsendi	Townsend's	Warbler
ML	51236	Setophaga	townsendi	Townsend's	Warbler
XC	597954	Setophaga	townsendi	Townsend's	Warbler
XC	512267	Setophaga	townsendi	Townsend's	Warbler
XC	302557	Setophaga	townsendi	Townsend's	Warbler
XC	187467	Setophaga	townsendi	Townsend's	Warbler
XC	187464	Setophaga	townsendi	Townsend's	Warbler
XC	187462	Setophaga	townsendi	Townsend's	Warbler
XC	160233	Setophaga	townsendi	Townsend's	Warbler
XC	160216	Setophaga	townsendi	Townsend's	Warbler
XC	160215	Setophaga	townsendi	Townsend's	Warbler
XC	153709	Setophaga	townsendi	Townsend's	Warbler
XC	150359	Setophaga	townsendi	Townsend's	Warbler
XC	76413	Setophaga	townsendi	Townsend's	Warbler
XC	323648	Setophaga	townsendi	Townsend's	Warbler
XC	323646	Setophaga	townsendi	Townsend's	Warbler
XC	297528	Setophaga	townsendi	Townsend's	Warbler
XC	297523	Setophaga	townsendi	Townsend's	Warbler
XC	269030	Setophaga	townsendi	Townsend's	Warbler
XC	255829	Setophaga	townsendi	Townsend's	Warbler
XC	193987	Setophaga	townsendi	Townsend's	Warbler
XC	187466	Setophaga	townsendi	Townsend's	Warbler
XC	182421	Setophaga	townsendi	Townsend's	Warbler
XC	182395	Setophaga	townsendi	Townsend's	Warbler
XC	182077	Setophaga	townsendi	Townsend's	Warbler
XC	179100	Setophaga	townsendi	Townsend's	Warbler
XC	160851	Setophaga	townsendi	Townsend's	Warbler
XC	160831	Setophaga	townsendi	Townsend's	Warbler
XC	160830	Setophaga	townsendi	Townsend's	Warbler
XC	160232	Setophaga	townsendi	Townsend's	Warbler
XC	160231	Setophaga	townsendi	Townsend's	Warbler
XC	160229	Setophaga	townsendi	Townsend's	Warbler
XC	160227	Setophaga	townsendi	Townsend's	Warbler
XC	160225	Setophaga	townsendi	Townsend's	Warbler
XC	160221	Setophaga	townsendi	Townsend's	Warbler
XC	160220	Setophaga	townsendi	Townsend's	Warbler
XC	160208	Setophaga	townsendi	Townsend's	Warbler
XC	160207	Setophaga	townsendi	Townsend's	Warbler
XC	160177	Setophaga	townsendi	Townsend's	Warbler
XC	157613	Setophaga	townsendi	Townsend's	Warbler
XC	157610	Setophaga	townsendi	Townsend's	Warbler
XC	157603	Setophaga	townsendi	Townsend's	Warbler
XC	157559	Setophaga	townsendi	Townsend's	Warbler
XC	156968	Setophaga	townsendi	Townsend's	Warbler
XC	156837	Setophaga	townsendi	Townsend's	Warbler
XC	156550	Setophaga	townsendi	Townsend's	Warbler
XC	156220	Setophaga	townsendi	Townsend's	Warbler
XC	150358	Setophaga	townsendi	Townsend's	Warbler
XC	150357	Setophaga	townsendi	Townsend's	Warbler
XC	150356	Setophaga	townsendi	Townsend's	Warbler
XC	150351	Setophaga	townsendi	Townsend's	Warbler
XC	150338	Setophaga	townsendi	Townsend's	Warbler
XC	137649	Setophaga	townsendi	Townsend's	Warbler
XC	134887	Setophaga	townsendi	Townsend's	Warbler
XC	335339	Setophaga	townsendi	Townsend's	Warbler
XC	296039	Setophaga	townsendi	Townsend's	Warbler
XC	269234	Setophaga	townsendi	Townsend's	Warbler
XC	269031	Setophaga	townsendi	Townsend's	Warbler
XC	256447	Setophaga	townsendi	Townsend's	Warbler
XC	255832	Setophaga	townsendi	Townsend's	Warbler
XC	255830	Setophaga	townsendi	Townsend's	Warbler
XC	255816	Setophaga	townsendi	Townsend's	Warbler
XC	255649	Setophaga	townsendi	Townsend's	Warbler
XC	255648	Setophaga	townsendi	Townsend's	Warbler
XC	239823	Setophaga	townsendi	Townsend's	Warbler
XC	193985	Setophaga	townsendi	Townsend's	Warbler
XC	182425	Setophaga	townsendi	Townsend's	Warbler
XC	182424	Setophaga	townsendi	Townsend's	Warbler
XC	182404	Setophaga	townsendi	Townsend's	Warbler
XC	182398	Setophaga	townsendi	Townsend's	Warbler
XC	157557	Setophaga	townsendi	Townsend's	Warbler
XC	157555	Setophaga	townsendi	Townsend's	Warbler
XC	156219	Setophaga	townsendi	Townsend's	Warbler
XC	156215	Setophaga	townsendi	Townsend's	Warbler
XC	156214	Setophaga	townsendi	Townsend's	Warbler
XC	156213	Setophaga	townsendi	Townsend's	Warbler
XC	156194	Setophaga	townsendi	Townsend's	Warbler
XC	156184	Setophaga	townsendi	Townsend's	Warbler
XC	156181	Setophaga	townsendi	Townsend's	Warbler
XC	139862	Setophaga	townsendi	Townsend's	Warbler
XC	107827	Setophaga	townsendi	Townsend's	Warbler
XC	36563	Setophaga	townsendi	Townsend's	Warbler
XC	173817	Setophaga	townsendi	Townsend's	Warbler
XC	173816	Setophaga	townsendi	Townsend's	Warbler
XC	161671	Setophaga	townsendi	Townsend's	Warbler
XC	160850	Setophaga	townsendi	Townsend's	Warbler
XC	160838	Setophaga	townsendi	Townsend's	Warbler
XC	160219	Setophaga	townsendi	Townsend's	Warbler
XC	157582	Setophaga	townsendi	Townsend's	Warbler
XC	157554	Setophaga	townsendi	Townsend's	Warbler
XC	156189	Setophaga	townsendi	Townsend's	Warbler
XC	156182	Setophaga	townsendi	Townsend's	Warbler
XC	154215	Setophaga	townsendi	Townsend's	Warbler
XC	7465	Setophaga	townsendi	Townsend's	Warbler
XC	253250	Setophaga	occidentalis	Hermit	Warbler
XC	172415	Setophaga	occidentalis	Hermit	Warbler
XC	161295	Setophaga	occidentalis	Hermit	Warbler
XC	150329	Setophaga	occidentalis	Hermit	Warbler
XC	150324	Setophaga	occidentalis	Hermit	Warbler
XC	150249	Setophaga	occidentalis	Hermit	Warbler
XC	143155	Setophaga	occidentalis	Hermit	Warbler
XC	143150	Setophaga	occidentalis	Hermit	Warbler
XC	143147	Setophaga	occidentalis	Hermit	Warbler
XC	143142	Setophaga	occidentalis	Hermit	Warbler
XC	143037	Setophaga	occidentalis	Hermit	Warbler
XC	143036	Setophaga	occidentalis	Hermit	Warbler
XC	143028	Setophaga	occidentalis	Hermit	Warbler
XC	113818	Setophaga	occidentalis	Hermit	Warbler
XC	13319	Setophaga	occidentalis	Hermit	Warbler
XC	447413	Setophaga	occidentalis	Hermit	Warbler
XC	269032	Setophaga	occidentalis	Hermit	Warbler
XC	253518	Setophaga	occidentalis	Hermit	Warbler
XC	240239	Setophaga	occidentalis	Hermit	Warbler
XC	169926	Setophaga	occidentalis	Hermit	Warbler
XC	153524	Setophaga	occidentalis	Hermit	Warbler
XC	153523	Setophaga	occidentalis	Hermit	Warbler
XC	150331	Setophaga	occidentalis	Hermit	Warbler
XC	150330	Setophaga	occidentalis	Hermit	Warbler
XC	150328	Setophaga	occidentalis	Hermit	Warbler
XC	150251	Setophaga	occidentalis	Hermit	Warbler
XC	150250	Setophaga	occidentalis	Hermit	Warbler
XC	150248	Setophaga	occidentalis	Hermit	Warbler
XC	149587	Setophaga	occidentalis	Hermit	Warbler
XC	149211	Setophaga	occidentalis	Hermit	Warbler
XC	104725	Setophaga	occidentalis	Hermit	Warbler
XC	103066	Setophaga	occidentalis	Hermit	Warbler
XC	181410	Setophaga	occidentalis	Hermit	Warbler
XC	146294	Setophaga	occidentalis	Hermit	Warbler
